# Supplementary material for: PSMA-Targeted Radiolabeled Peptide for Imaging and Therapy in Prostate Cancer: Preclinical Evaluation of Biodistribution and Therapeutic Efficacy
Source: Int J Mol Sci. 2025 Aug 5;26(15):7580. doi: 10.3390/ijms26157580 (PMC12346970; doi:10.3390/ijms26157580)
Supplement: Supplementary file 1 [file ijms-26-07580-s001.zip]

Archive with 2 entries (2 files):
- Supplement 1.png
- Supplement 2.png
